# Supplementary material for: Branch Pulmonary Artery Regurgitation in Repaired Tetralogy of Fallot: Correlation with Pulmonary Artery Morphology, Distensibility, and Right Ventricular Function
Source: Tomography. 2021 Sep 1;7(3):412–23. doi: 10.3390/tomography7030036 (PMC8482212; doi:10.3390/tomography7030036)
Supplement: Supplementary file 1 [file tomography-07-00036-s001.zip]

Archive with 1 entries (1 files):
- tomography-1314007-supplementary.pdf
